# Supplementary material for: A SAM-I riboswitch with the ability to sense and respond to uncharged initiator tRNA
Source: Nat Commun. 2020 Jun 3;11:2794. doi: 10.1038/s41467-020-16417-z (PMC7270179; doi:10.1038/s41467-020-16417-z)
Supplement: Supplementary file 4 — Source Data [file 41467_2020_16417_MOESM4_ESM.zip]

Archive with 27 entries (26 files):
- Tang et al. Source Data file/
- Tang et al. Source Data file/the Source Data of Fig.1(b).xlsx
- Tang et al. Source Data file/the Source Data of Fig.2(c).xlsx
- Tang et al. Source Data file/the Source Data of Fig.3(b).pdf
- Tang et al. Source Data file/the Source Data of Fig.4(c,d,e).pdf
- Tang et al. Source Data file/the Source Data of Fig.5(b).pdf
- Tang et al. Source Data file/the Source Data of Fig.5(c).xlsx
- Tang et al. Source Data file/the Source Data of Figure1(d).tif
- Tang et al. Source Data file/the Source Data of Supplementary Fig.11.xlsx
- Tang et al. Source Data file/the Source Data of Supplementary Fig.12(b).pdf
- Tang et al. Source Data file/the Source Data of Supplementary Fig.16.pdf
- Tang et al. Source Data file/the Source Data of Supplementary Fig.17.pdf
- Tang et al. Source Data file/the Source Data of Supplementary Fig.18.pdf
- Tang et al. Source Data file/the Source Data of Supplementary Fig.19.pdf
- Tang et al. Source Data file/the Source Data of Supplementary Fig.20.pdf
- Tang et al. Source Data file/the Source Data of Supplementary Fig.21.pdf
- Tang et al. Source Data file/the Source Data of Supplementary Fig.22.pdf
- Tang et al. Source Data file/the Source Data of Supplementary Fig.23(a).xlsx
- Tang et al. Source Data file/the Source Data of Supplementary Fig.23(b).pdf
- Tang et al. Source Data file/the Source Data of Supplementary Fig.25(b).pdf
- Tang et al. Source Data file/the Source Data of Supplementary Fig.3.pdf
- Tang et al. Source Data file/the Source Data of Supplementary Fig.4(b).xlsx
- Tang et al. Source Data file/the Source Data of Supplementary Fig.5.tif
- Tang et al. Source Data file/the Source Data of Supplementary Fig.6.tif
- Tang et al. Source Data file/the Source Data of Supplementary Fig.7.tif
- Tang et al. Source Data file/the Source Data of Supplementary Fig.8.tif
- Tang et al. Source Data file/the Source Data of Supplementary Fig.9.tif
