# Supplementary material for: A SAM-I riboswitch with the ability to sense and respond to uncharged initiator tRNA
Source: Nat Commun. 2020 Jun 3;11:2794. doi: 10.1038/s41467-020-16417-z (PMC7270179; doi:10.1038/s41467-020-16417-z)
Supplement: Supplementary file 4 — Source Data [file 41467_2020_16417_MOESM4_ESM.zip › Tang et al. Source Data file/the Source Data of Fig.1(b).xlsx]

## Sheet: Sheet1
Fig.1b
	strain	growth conditions	repeats	cell density (OD600)	OD415	GUS activity	average	standard error	relative GUS activity
	8004/pWT-SD+	MMX	I	0.67	34.1199	78.3196	80.5867	8.74065	1
			II	0.71	35.8496	77.6553
			III	0.64	35.6983	85.7851
		MMX+SAM	I	0.68	28.031	63.392	61.2211	6.51698	0.76
			II	0.63	27.0106	65.9314
			III	0.71	25.0895	54.3398
		MMX+Gly	I	0.65	32.1718	76.1186	78.9253	9.15349	0.98
			II	0.73	38.4043	80.9117
			III	0.68	35.2592	79.7455
	8004/pWT-SD-	MMX	I	0.59	1.6401	4.24615	4.13243	0.382724	1
			II	0.61	1.6933	4.24111
			III	0.66	1.6891	3.91002
		MMX+SAM	I	0.71	0.0542	0.092091	0.0843376	0.00711782	0.022
			II	0.65	0.0465	0.0823669
			III	0.66	0.0454	0.0785548
		MMX+Gly	I	0.59	1.3496	3.48866	3.979	0.410849	0.96
			II	0.62	1.6861	4.15484
			III	0.65	1.8257	4.29349
