# Supplementary material for: A SAM-I riboswitch with the ability to sense and respond to uncharged initiator tRNA
Source: Nat Commun. 2020 Jun 3;11:2794. doi: 10.1038/s41467-020-16417-z (PMC7270179; doi:10.1038/s41467-020-16417-z)
Supplement: Supplementary file 4 — Source Data [file 41467_2020_16417_MOESM4_ESM.zip › Tang et al. Source Data file/the Source Data of Fig.2(c).xlsx]

## Sheet: Sheet1
Fig.2c
	strain	growth conditions	repeats	cell density (OD600)	OD415	GUS activity	average	standard error	relative GUS activity
	8004/pWT-SD-	MMX	I	0.63	1.6842	4.08425	3.98337	0.281272	1
			II	0.61	1.6135	4.03985
			III	0.71	1.7774	3.826
		MMX+SAM	I	0.64	0.0439	0.0774038	0.0755265	0.00629421	0.019
			II	0.59	0.0375	0.0672751
			III	0.68	0.0479	0.0819005
	8004/pM1-SD-	MMX	I	0.58	0.6416	1.67082	1.71296	0.134819	1
			II	0.66	0.8034	1.84545
			III	0.64	0.6867	1.6226
		MMX+SAM	I	0.7	0.4191	0.895385	0.953572	0.0942034	0.56
			II	0.68	0.4525	0.997285
			III	0.65	0.4207	0.968047
	8004/pM2-SD-	MMX	I	0.61	1.6342	4.09206	4.35662	0.323951	1
			II	0.61	1.7415	4.36267
			III	0.63	1.9016	4.61514
		MMX+SAM	I	0.74	1.0267	2.11019	2.15957	0.187541	0.49
			II	0.66	1.0344	2.38392
			III	0.59	0.7728	1.98462
	8004/p(M1+M2)-SD-	MMX	I	0.65	0.7841	1.82817	1.8536	0.214778	1
			II	0.61	0.6907	1.71248
			III	0.58	0.7733	2.02016
		MMX+SAM	I	0.61	0.6405	1.58588	1.68438	0.111802	0.91
			II	0.58	0.6885	1.79523
			III	0.63	0.6964	1.67204
