# Supplementary material for: A SAM-I riboswitch with the ability to sense and respond to uncharged initiator tRNA
Source: Nat Commun. 2020 Jun 3;11:2794. doi: 10.1038/s41467-020-16417-z (PMC7270179; doi:10.1038/s41467-020-16417-z)
Supplement: Supplementary file 4 — Source Data [file 41467_2020_16417_MOESM4_ESM.zip › Tang et al. Source Data file/the Source Data of Fig.5(c).xlsx]

## Sheet: Sheet1
Fig.5c
	strain	growth conditions	repeats	cell density (OD600)	OD415	GUS activity	average	standard error	relative GUS activity
	8004/pWT-SD-/pBBad	MMX	I	0.65	1.5247	3.58107	3.46589	0.277362	1
			II	0.71	1.5067	3.23944
			III	0.62	1.4533	3.57717
		MMX+SAM	I	0.61	0.1988	0.471879	0.432621	0.0755397	0.12
			II	0.72	0.1857	0.371795
			III	0.67	0.2095	0.454191
	8004/pWT-SD-/p4335	MMX	I	0.64	1.5417	3.67788	3.61424	0.255646	1
			II	0.63	1.5492	3.75458
			III	0.66	1.4747	3.41026
		MMX+SAM	I	0.61	0.1444	0.334678	0.362827	0.0871502	0.1
			II	0.61	0.1387	0.320303
			III	0.62	0.1864	0.433499
	8004/pWT-SD-/p4339	MMX	I	0.65	1.1905	2.79006	2.75873	0.221311	1
			II	0.71	1.2065	2.58895
			III	0.63	1.1981	2.89719
		MMX+SAM	I	0.61	0.6327	1.5662	1.50023	0.161296	0.53
			II	0.66	0.5988	1.36853
			III	0.61	0.6326	1.56595
	8004/pWT-SD-/p4339M	MMX	I	0.59	1.2135	3.13377	3.0836	0.23094	1
			II	0.57	1.2032	3.21592
			III	0.63	1.1997	2.9011
		MMX+SAM	I	0.55	0.1485	0.382657	0.352152	0.0381364	0.11
			II	0.64	0.1541	0.342308
			III	0.64	0.1496	0.33149
