# Supplementary material for: A SAM-I riboswitch with the ability to sense and respond to uncharged initiator tRNA
Source: Nat Commun. 2020 Jun 3;11:2794. doi: 10.1038/s41467-020-16417-z (PMC7270179; doi:10.1038/s41467-020-16417-z)
Supplement: Supplementary file 4 — Source Data [file 41467_2020_16417_MOESM4_ESM.zip › Tang et al. Source Data file/the Source Data of Supplementary Fig.11.xlsx]

## Sheet: Sheet1
Supplementary Fig.11
	strain	growth conditions	repeats	cell density (OD600)	OD415	GUS activity	average	standard error	relative GUS activity
	8004/pWT-SD-	MMX	I	0.64	1.4488	3.45457	3.62255	0.255563	1
			II	0.59	1.5118	3.9116
			III	0.67	1.5366	3.50149
		MMX+SAM	I	0.61	0.0648	0.133922	0.115288	0.0230844	0.03
			II	0.7	0.0588	0.103516
			III	0.63	0.0561	0.108425
	8004/pMa1-SD-	MMX	I	0.67	1.5151	3.45212	3.45052	0.311694	1
			II	0.67	1.4618	3.32974
			III	0.65	1.5199	3.5697
		MMX+SAM	I	0.68	1.3709	3.07511	3.16318	0.320314	0.91
			II	0.64	1.3195	3.14375
			III	0.64	1.3723	3.27067
	8004/pMa2-SD-	MMX	I	0.61	1.5938	3.99016	3.97401	0.411973	1
			II	0.67	1.7018	3.88083
			III	0.63	1.6706	4.05104
		MMX+SAM	I	0.64	1.2077	2.875	3.12468	0.22273	0.79
			II	0.71	1.6066	3.4559
			III	0.61	1.2183	3.04313
