# Supplementary material for: A SAM-I riboswitch with the ability to sense and respond to uncharged initiator tRNA
Source: Nat Commun. 2020 Jun 3;11:2794. doi: 10.1038/s41467-020-16417-z (PMC7270179; doi:10.1038/s41467-020-16417-z)
Supplement: Supplementary file 4 — Source Data [file 41467_2020_16417_MOESM4_ESM.zip › Tang et al. Source Data file/the Source Data of Supplementary Fig.23(a).xlsx]

## Sheet: Sheet1
Supplementary Fig.23a
		growth conditions
	strain	SAM concentration (µM)	repeats	cell density (OD600)	OD415	GUS activity	average	standard error
	8004/pWT-SD-/pBBad	0	I	0.64	2.4213	5.79231	5.69572	0.265038
			II	0.62	2.3552	5.81514
			III	0.66	2.3625	5.47972
		25	I	0.58	2.4911	6.57666	6.16239	0.509646
			II	0.67	2.5904	5.92124
			III	0.66	2.5811	5.98928
		50	I	0.71	2.8344	6.11636	6.29812	0.390496
			II	0.65	2.8069	6.61586
			III	0.65	2.6152	6.16213
		100	I	0.61	2.2767	5.71248	5.96394	0.403035
			II	0.66	2.5453	5.90583
			III	0.72	2.9477	6.2735
		150	I	0.59	2.5907	6.7249	6.36062	0.634193
			II	0.61	2.3351	5.85977
			III	0.63	2.6723	6.49719
		200	I	0.61	1.8049	4.52257	4.45373	0.228517
			II	0.6	1.7938	4.56949
			III	0.69	1.9264	4.26912
		250	I	0.64	0.2347	0.536058	0.549127	0.0846288
			II	0.64	0.2673	0.614423
			III	0.67	0.2281	0.4969
		300	I	0.71	0.2648	0.548429	0.57368	0.0600123
			II	0.57	0.2424	0.622672
			III	0.63	0.2369	0.549939
