# Supplementary material for: A SAM-I riboswitch with the ability to sense and respond to uncharged initiator tRNA
Source: Nat Commun. 2020 Jun 3;11:2794. doi: 10.1038/s41467-020-16417-z (PMC7270179; doi:10.1038/s41467-020-16417-z)
Supplement: Supplementary file 4 — Source Data [file 41467_2020_16417_MOESM4_ESM.zip › Tang et al. Source Data file/the Source Data of Supplementary Fig.4(b).xlsx]

## Sheet: Sheet1
Supplementary Fig.4b
	strain	growth conditions	repeats	cell density (OD600)	OD415	GUS activity	average	standard error
	8004/p0	MMX	I	0.64	3.0286	7.25216	7.57322	0.483768
			II	0.62	3.0481	7.53449
			III	0.65	3.3634	7.93302
		MMX+SAM	I	0.71	3.5264	7.61582	8.14729	0.685736
			II	0.59	3.1796	8.2605
			III	0.63	3.5193	8.56557
	8004/pP567	MMX	I	0.72	1.8368	3.89979	4.39573	0.670904
			II	0.67	1.9463	4.44225
			III	0.62	1.9643	4.84516
		MMX+SAM	I	0.59	1.5212	3.93611	3.74596	0.569431
			II	0.66	1.4203	3.28345
			III	0.63	1.6572	4.01832
	8004/pP5	MMX	I	0.62	3.4183	8.4531	8.32982	0.734786
			II	0.71	3.5928	7.7597
			III	0.6	3.4346	8.77667
		MMX+SAM	I	0.62	3.3135	8.19305	7.95681	0.569206
			II	0.67	3.2745	7.49208
			III	0.67	3.5764	8.1853
	8004/pP6	MMX	I	0.65	3.4012	8.02249	7.77351	0.324508
			II	0.71	3.5055	7.57053
			III	0.59	2.9752	7.72751
		MMX+SAM	I	0.61	3.3856	8.50921	8.34756	0.516796
			II	0.61	3.4233	8.60429
			III	0.63	3.2587	7.92918
	8004/pP7	MMX	I	0.68	3.3735	7.60588	7.98947	0.496748
			II	0.63	3.3152	8.06716
			III	0.65	3.5165	8.29538
		MMX+SAM	I	0.65	3.5434	8.35905	8.17511	0.54317
			II	0.64	3.2289	7.73365
			III	0.58	3.1908	8.43263
	8004/pP56	MMX	I	0.7	2.4329	5.32132	5.23055	0.249883
			II	0.68	2.2336	5.02692
			III	0.59	2.0609	5.34342
		MMX+SAM	I	0.64	1.9768	4.7238	5.11195	0.55511
			II	0.61	2.1959	5.5087
			III	0.71	2.3669	5.10336
	8004/pP67	MMX	I	0.66	2.4364	5.65198	5.78084	0.449593
			II	0.59	2.1392	5.54759
			III	0.72	2.8866	6.14295
		MMX+SAM	I	0.65	2.2791	5.36663	5.14585	0.300781
			II	0.64	2.1452	5.12861
			III	0.68	2.1962	4.94231
	8004/pTrp	MMX	I	0.61	0.3127	0.759142	0.717378	0.0513575
			II	0.66	0.3091	0.69324
			III	0.62	0.2937	0.699752
		MMX+SAM	I	0.67	0.4588	1.02664	1.0142	0.0825119
			II	0.65	0.4618	1.06533
			III	0.72	0.4566	0.950641
